# Supplementary material for: 3,3′-Dinitro-4,4′-bipyridine
Source: Acta Crystallogr Sect E Struct Rep Online. 2011 Apr 22;67(Pt 5):o1191. doi: 10.1107/S1600536811014139 (PMC3089298; doi:10.1107/S1600536811014139)
Supplement: Supplementary file 2 [file e-67-o1191-Isup2.hkl]

# 
# h,k,l, Fc-squared, Fo-squared, sigma(Fo-squared) and status flag 
# 
data_I
_shelx_title '    X in Pna2(1)' 
_shelx_refln_list_code          4 
_shelx_F_calc_maximum      149.31 
_exptl_crystal_F_000       504.00 
_reflns_d_resolution_high  0.8280 
 
loop_ 
 _symmetry_equiv_pos_as_xyz 
 'x, y, z' 
 '-x, -y, z+1/2' 
 '-x+1/2, y+1/2, z+1/2' 
 'x+1/2, -y+1/2, z' 
 
_cell_length_a     9.3580 
_cell_length_b    17.8150 
_cell_length_c     6.3870 
_cell_angle_alpha  90.000 
_cell_angle_beta   90.000 
_cell_angle_gamma  90.000 
 
_shelx_F_squared_multiplier     1.000 
 
loop_ 
 _refln_index_h 
 _refln_index_k 
 _refln_index_l 
 _refln_F_squared_calc 
 _refln_F_squared_meas 
 _refln_F_squared_sigma 
 _refln_observed_status 
   2   0   0     8750.53     8074.47    130.63 o 
   4   0   0     2670.77     2493.85     28.71 o 
   6   0   0       30.25       27.61      8.09 o 
   8   0   0       59.09       46.87     12.04 o 
  10   0   0        0.10       10.09     10.09 o 
   1   1   0      301.12      312.50      3.48 o 
   2   1   0      960.31      904.12      9.17 o 
   3   1   0     1341.05     1488.18     31.57 o 
   4   1   0      180.89      178.55      5.18 o 
   5   1   0       16.85       13.04      2.57 o 
   6   1   0      262.00      302.18      5.34 o 
   7   1   0      338.55      320.41     11.15 o 
   8   1   0       86.10       69.24      5.96 o 
   9   1   0       80.45       88.43     10.68 o 
  10   1   0        7.56       18.33      8.44 o 
  11   1   0        0.01        2.83      5.05 o 
   0   2   0       17.36       18.59      1.76 o 
   1   2   0     4042.08     3535.95     49.82 o 
   2   2   0       10.47       11.01      1.68 o 
   3   2   0      141.70      140.74      4.08 o 
   4   2   0        6.54        6.05      2.03 o 
   5   2   0        7.36        7.62      2.82 o 
   6   2   0       18.23       14.33      3.15 o 
   7   2   0        2.98        7.46      3.05 o 
   8   2   0        1.60       13.53     10.62 o 
   9   2   0        0.30        3.09      4.58 o 
  10   2   0        0.38        4.51      4.51 o 
  11   2   0        1.79        4.65      4.65 o 
   1   3   0      971.93     1078.67     11.74 o 
   2   3   0      739.14      756.32      6.74 o 
   3   3   0      816.60      851.16      9.50 o 
   4   3   0       10.04       13.14      2.26 o 
   5   3   0       49.31       50.08      3.75 o 
   6   3   0        1.53        6.72      1.95 o 
   7   3   0        0.99        0.15      2.75 o 
   8   3   0        5.29        0.33      3.57 o 
   9   3   0        1.05        5.80      4.07 o 
  10   3   0        0.33        1.14      4.03 o 
  11   3   0        1.96        7.62      3.02 o 
   0   4   0     6078.22     5594.50    113.61 o 
   1   4   0      128.46      131.84      3.69 o 
   2   4   0      175.27      196.85      4.36 o 
   3   4   0      445.32      463.55      9.03 o 
   4   4   0      620.98      610.50     23.83 o 
   5   4   0       73.75       65.57      3.86 o 
   6   4   0      139.05      139.37     20.12 o 
   7   4   0        7.34       11.48      2.70 o 
   8   4   0       20.71       21.01      3.36 o 
   9   4   0        1.14        3.00      3.26 o 
  10   4   0        4.21        3.78      4.09 o 
  11   4   0        1.67        1.23      3.78 o 
   1   5   0      242.84      244.60      4.60 o 
   2   5   0      312.32      312.06      6.33 o 
   3   5   0      242.72      249.71     10.80 o 
   4   5   0       31.97       31.36      4.47 o 
   5   5   0       33.75       36.87      4.85 o 
   6   5   0       11.02        9.31      2.89 o 
   7   5   0        3.38        3.54      2.65 o 
   8   5   0        1.98        8.41      4.44 o 
   9   5   0       11.17        8.18      3.97 o 
  10   5   0        0.44        0.97      4.01 o 
   0   6   0       43.14       43.80      2.36 o 
   1   6   0       52.46       50.53      3.33 o 
   2   6   0        4.14        3.33      1.61 o 
   3   6   0      164.19      186.08      5.31 o 
   4   6   0      440.27      467.17     11.05 o 
   5   6   0       36.49       33.86      3.46 o 
   6   6   0        1.61        8.27      6.50 o 
   7   6   0        0.70        0.49      3.01 o 
   8   6   0        9.82        9.88      2.92 o 
   9   6   0        3.59        8.95      3.67 o 
  10   6   0       49.70       36.40     10.15 o 
   1   7   0      301.49      311.03      5.84 o 
   2   7   0     2074.58     1804.97     15.04 o 
   3   7   0      718.87      741.08     10.68 o 
   4   7   0      222.92      223.71      7.82 o 
   5   7   0      212.34      229.20      7.47 o 
   6   7   0      154.56      184.99      5.83 o 
   7   7   0       23.28       21.46      4.40 o 
   8   7   0       70.86       71.15      6.42 o 
   9   7   0       18.50       19.70      5.10 o 
  10   7   0       13.79       18.87      4.45 o 
   0   8   0      676.10      613.29     16.46 o 
   1   8   0       62.34       62.19      3.20 o 
   2   8   0     1308.81     1431.61     34.19 o 
   3   8   0      164.06      172.88      5.81 o 
   4   8   0       31.75       32.18      6.50 o 
   5   8   0      370.37      377.31      9.74 o 
   6   8   0       30.89       31.88      5.39 o 
   7   8   0       30.08       25.40      4.77 o 
   8   8   0        0.20        5.08      5.26 o 
   9   8   0       97.91      103.47      7.88 o 
  10   8   0        2.16        4.83      4.83 o 
   1   9   0       68.13       62.69      3.34 o 
   2   9   0      234.81      200.32     13.31 o 
   3   9   0       26.52       23.46      2.92 o 
   4   9   0        3.55        0.32      2.63 o 
   5   9   0        0.00        1.09      3.19 o 
   6   9   0       26.08       26.19      3.87 o 
   7   9   0       24.89       32.47      5.62 o 
   8   9   0        5.00        5.82      4.42 o 
   9   9   0       15.92       11.75      4.66 o 
  10   9   0        2.53        1.39      4.08 o 
   0  10   0        3.10       10.34      2.83 o 
   1  10   0       21.17       19.94      3.15 o 
   2  10   0       65.42       70.54      4.92 o 
   3  10   0       23.04       24.60      3.24 o 
   4  10   0       75.40       73.27      4.05 o 
   5  10   0       21.95       24.86      4.26 o 
   6  10   0        2.33        0.18      3.65 o 
   7  10   0       17.03       20.10      4.88 o 
   8  10   0        0.03        4.78      4.78 o 
   9  10   0        0.12        0.47      7.58 o 
   1  11   0      133.41      132.18      5.46 o 
   2  11   0      174.96      175.82      8.41 o 
   3  11   0        0.09        0.81      2.56 o 
   4  11   0       16.43       24.67      3.37 o 
   5  11   0       12.46        9.42      6.51 o 
   6  11   0        8.77        3.97      3.68 o 
   7  11   0        0.01        3.24      4.10 o 
   8  11   0        6.35        8.25      8.27 o 
   9  11   0        4.22        1.11      3.55 o 
   0  12   0        4.66        1.98      1.89 o 
   1  12   0        0.15        2.09      4.19 o 
   2  12   0      104.87       95.36      5.47 o 
   3  12   0        1.12        0.59      4.54 o 
   4  12   0        4.90        3.27      3.27 o 
   5  12   0        7.01       13.97      8.78 o 
   6  12   0        5.39        4.86      4.08 o 
   7  12   0       20.90       14.87      4.78 o 
   8  12   0        0.30        5.88      5.88 o 
   9  12   0        2.96        2.35      4.00 o 
   1  13   0       33.31       37.09      5.46 o 
   2  13   0      230.15      236.63      8.72 o 
   3  13   0        3.13        3.66      3.66 o 
   4  13   0       20.69       21.36      3.87 o 
   5  13   0       11.78        6.93      4.49 o 
   6  13   0        5.12        0.91      4.56 o 
   7  13   0        2.47        4.00      4.07 o 
   8  13   0        3.46        6.12     10.23 o 
   0  14   0       11.51        6.07      3.51 o 
   1  14   0       14.62       19.67      3.86 o 
   2  14   0      176.72      187.20     12.25 o 
   3  14   0      288.29      318.04     10.70 o 
   4  14   0        6.46        6.57      7.16 o 
   5  14   0      190.98      186.33      9.62 o 
   6  14   0       10.58       16.43      3.88 o 
   7  14   0        1.97        0.91      4.08 o 
   8  14   0        0.03        1.18      3.92 o 
   1  15   0      168.78      158.04      8.09 o 
   2  15   0        0.01        4.63      4.08 o 
   3  15   0      205.31      263.62     17.93 o 
   4  15   0       77.00       74.19      6.84 o 
   5  15   0       80.99       80.30      7.51 o 
   6  15   0       23.32       26.33      5.29 o 
   7  15   0        0.97        2.20      3.39 o 
   8  15   0        0.34        2.33      2.95 o 
   0  16   0        0.90        3.89      3.89 o 
   1  16   0       20.74       25.31     14.21 o 
   2  16   0       45.37       38.73      5.53 o 
   3  16   0       47.97       42.76      6.28 o 
   4  16   0      163.47      147.99      8.69 o 
   5  16   0        1.92        2.13      4.39 o 
   6  16   0        6.55        4.36      4.98 o 
   7  16   0        2.65       10.08      3.83 o 
   1  17   0        0.66        4.25      3.49 o 
   2  17   0        0.02        4.02      4.02 o 
   3  17   0        0.03        4.16      4.16 o 
   4  17   0        0.13        0.01      4.17 o 
   5  17   0        5.81        6.28      4.15 o 
   6  17   0        9.53       11.57      7.98 o 
   0  18   0       13.09       16.10      4.66 o 
   1  18   0       32.27       31.08      5.79 o 
   2  18   0        0.13        3.85      5.38 o 
   3  18   0       50.34       61.54      6.76 o 
   4  18   0        8.09       10.43      5.13 o 
   5  18   0       19.74       21.64      5.15 o 
   6  18   0        0.11        0.41      4.49 o 
   1  19   0        2.96        0.00      4.64 o 
   2  19   0       20.22       16.12      5.11 o 
   3  19   0        9.57        3.35      4.36 o 
   4  19   0       16.78       16.35      4.77 o 
   5  19   0        8.02        5.99      4.21 o 
   0  20   0        4.09        9.03      4.22 o 
   1  20   0        0.64        2.23      5.36 o 
   2  20   0       10.39        6.59      3.97 o 
   3  20   0        1.79        1.18      4.92 o 
   4  20   0        3.56        6.99      6.99 o 
   1  21   0        2.62        4.37      4.37 o 
   2  21   0        3.17        2.47      4.29 o 
   2   0   1      813.25      690.78      9.91 o 
   4   0   1     1017.52     1118.64     18.43 o 
   6   0   1      383.30      449.71     15.89 o 
   8   0   1       67.30       63.57      8.91 o 
  10   0   1       10.22        2.73      8.93 o 
   0   1   1     2985.87     2996.09    196.44 o 
   1   1   1     2947.98     3240.55     79.41 o 
   2   1   1     1401.58     1142.50      9.36 o 
   3   1   1     3010.85     3001.81     25.50 o 
   4   1   1      627.24      636.62      7.65 o 
   5   1   1      283.00      330.03     10.74 o 
   6   1   1      164.10      167.66      6.90 o 
   7   1   1       12.52        9.77      3.33 o 
   8   1   1        0.19       10.84      5.18 o 
   9   1   1        4.12        2.98      5.45 o 
  10   1   1        4.43        3.13      8.64 o 
  11   1   1        4.79        5.87      6.39 o 
   1   2   1      115.71      140.31      7.35 o 
   2   2   1    22294.74    19655.70    243.61 o 
   3   2   1     1396.84     1677.09     14.28 o 
   4   2   1       22.97       21.22      4.61 o 
   5   2   1      176.65      185.62      6.30 o 
   6   2   1      291.19      330.86      7.06 o 
   7   2   1       10.27       14.93      3.33 o 
   8   2   1        0.39        5.15      4.06 o 
   9   2   1        0.29        0.28      4.13 o 
  10   2   1        0.42        0.41      4.93 o 
  11   2   1        0.16        0.57      4.37 o 
   0   3   1     1355.82     1410.73     36.49 o 
   1   3   1      844.94      871.05      8.13 o 
   2   3   1     2965.99     2945.09     94.52 o 
   3   3   1      150.33      168.07      4.97 o 
   4   3   1      121.36      132.93      6.21 o 
   5   3   1      262.66      249.95      7.12 o 
   6   3   1       11.71        7.10      3.29 o 
   7   3   1       65.68       67.55      5.17 o 
   8   3   1        1.33        2.53      4.17 o 
   9   3   1       21.56       25.45      5.80 o 
  10   3   1       10.17        7.91      4.68 o 
  11   3   1       11.00        9.07      7.32 o 
   1   4   1     1735.33     1767.36     13.08 o 
   2   4   1      252.06      256.90      6.13 o 
   3   4   1      834.62      834.05     10.51 o 
   4   4   1      241.00      230.81     10.33 o 
   5   4   1       17.19       16.35      3.24 o 
   6   4   1       72.29       69.78      6.88 o 
   7   4   1        9.37        5.63      6.12 o 
   8   4   1       18.64       21.07      4.39 o 
   9   4   1        1.42        7.35      5.49 o 
  10   4   1        2.53        7.56      6.25 o 
   0   5   1      989.73      927.33      9.21 o 
   1   5   1      843.90      842.85      8.95 o 
   2   5   1       10.60       12.05      2.33 o 
   3   5   1      334.05      350.33      7.12 o 
   4   5   1      307.21      311.28      5.35 o 
   5   5   1       41.42       33.67      3.53 o 
   6   5   1       15.95       15.71      3.19 o 
   7   5   1        4.14        6.75      3.63 o 
   8   5   1        5.41        1.30      2.95 o 
   9   5   1        4.09        3.95      3.75 o 
  10   5   1       18.25       11.01      4.80 o 
   1   6   1       84.98       73.23      2.99 o 
   2   6   1      152.22      157.59     11.39 o 
   3   6   1      159.79      165.11      5.18 o 
   4   6   1      491.97      500.55     12.05 o 
   5   6   1       81.83       94.12      7.43 o 
   6   6   1       98.82      101.01      4.83 o 
   7   6   1        4.93       10.55      3.53 o 
   8   6   1       26.70       23.12      4.78 o 
   9   6   1       14.25       21.86      4.16 o 
  10   6   1        1.32        0.70      4.05 o 
   0   7   1      873.96      834.58      9.87 o 
   1   7   1      712.93      684.04     15.06 o 
   2   7   1       56.51       60.44      6.61 o 
   3   7   1        8.27        8.96      2.93 o 
   4   7   1      181.01      171.99      6.03 o 
   5   7   1       96.74      106.51      5.59 o 
   6   7   1       40.36       40.46      5.10 o 
   7   7   1       68.47       73.20      5.64 o 
   8   7   1       32.22       28.88      5.29 o 
   9   7   1       53.47       44.63      5.82 o 
  10   7   1       23.17       17.39      4.69 o 
   1   8   1      408.50      388.04      7.35 o 
   2   8   1       27.59       30.22      2.86 o 
   3   8   1      281.03      306.73      7.52 o 
   4   8   1       91.12       88.71      4.89 o 
   5   8   1       96.55      110.82      5.90 o 
   6   8   1        4.98        1.62      3.03 o 
   7   8   1       30.91       27.80      4.40 o 
   8   8   1       33.24       38.18      4.57 o 
   9   8   1        1.59        1.92      5.94 o 
  10   8   1        2.56        8.78      4.10 o 
   0   9   1     1105.50     1053.84     26.54 o 
   1   9   1      586.46      632.69      9.92 o 
   2   9   1       84.29       92.38     11.51 o 
   3   9   1        2.69        4.96      2.26 o 
   4   9   1      433.32      377.67      9.58 o 
   5   9   1        9.65        8.45      3.41 o 
   6   9   1       76.32       73.06      5.95 o 
   7   9   1       67.82       67.76      5.80 o 
   8   9   1      111.93       99.35      7.44 o 
   9   9   1       11.99        2.69      4.48 o 
  10   9   1        8.88       14.82      3.65 o 
   1  10   1        2.24        1.14      1.80 o 
   2  10   1       24.74       25.41      7.31 o 
   3  10   1       12.61       10.99      2.50 o 
   4  10   1      160.44      172.91      7.01 o 
   5  10   1        2.71        0.54      3.04 o 
   6  10   1       22.05       38.27      8.84 o 
   7  10   1       18.34       17.62      4.60 o 
   8  10   1        3.38        3.75      4.69 o 
   9  10   1        6.49        9.11      4.76 o 
   0  11   1      774.54      733.01     11.96 o 
   1  11   1      239.09      246.16      7.45 o 
   2  11   1       77.47       83.06      5.05 o 
   3  11   1        6.20        0.33      4.55 o 
   4  11   1       28.91       29.40      3.51 o 
   5  11   1        3.39        1.27      3.19 o 
   6  11   1       12.02        9.34      3.97 o 
   7  11   1       84.44       78.44      6.71 o 
   8  11   1        8.74        0.17      8.17 o 
   9  11   1        2.03        3.64      3.64 o 
   1  12   1       17.59       20.74      3.03 o 
   2  12   1       19.88       25.01      5.10 o 
   3  12   1       44.47       45.06      4.40 o 
   4  12   1        9.42        5.37      3.68 o 
   5  12   1       42.52       45.56      6.08 o 
   6  12   1        6.48        5.42      6.64 o 
   7  12   1        9.41       11.75      3.24 o 
   8  12   1       14.32       16.85      3.73 o 
   9  12   1        1.81        7.49      3.46 o 
   0  13   1       42.74       35.07      6.89 o 
   1  13   1      169.75      148.69      7.22 o 
   2  13   1       68.41       69.61      5.17 o 
   3  13   1       20.65       18.21      7.17 o 
   4  13   1        8.64        9.65      3.76 o 
   5  13   1        1.18        3.06      3.76 o 
   6  13   1        2.91        4.95      9.47 o 
   7  13   1        2.85        6.47      3.56 o 
   8  13   1        1.95        0.52      3.85 o 
   1  14   1       13.19       12.54      3.67 o 
   2  14   1       54.80       65.17      5.61 o 
   3  14   1       28.31       31.12      9.14 o 
   4  14   1        0.87        3.65      4.03 o 
   5  14   1       27.27       19.48      4.83 o 
   6  14   1        6.11        6.47      3.11 o 
   7  14   1       11.50       10.34      4.50 o 
   8  14   1        0.96        0.20      3.97 o 
   0  15   1      261.77      254.72      9.45 o 
   1  15   1       59.18       64.85      6.02 o 
   2  15   1      184.32      187.49      8.98 o 
   3  15   1       16.21        8.93      4.44 o 
   4  15   1      120.97      134.44      8.30 o 
   5  15   1       11.18        8.80      4.56 o 
   6  15   1       28.72       34.00      6.73 o 
   7  15   1        0.03        6.98      3.11 o 
   1  16   1      152.89      189.98      8.91 o 
   2  16   1       28.33       30.89      4.96 o 
   3  16   1       88.93       83.65      6.86 o 
   4  16   1       60.12       56.29      6.50 o 
   5  16   1        6.83        5.25      4.42 o 
   6  16   1       24.48       19.19      4.36 o 
   7  16   1       10.43        3.54      3.96 o 
   0  17   1       13.18       25.33      4.18 o 
   1  17   1       37.01       33.62      5.87 o 
   2  17   1       24.15       19.82      4.85 o 
   3  17   1        2.53        1.35      4.15 o 
   4  17   1        7.18        2.11      4.43 o 
   5  17   1       24.08       22.33      4.13 o 
   6  17   1       23.02       22.53      4.37 o 
   1  18   1        5.96        4.81      3.89 o 
   2  18   1       58.60       55.31      6.54 o 
   3  18   1        6.30        2.90      4.08 o 
   4  18   1        0.10        0.27      3.86 o 
   5  18   1        6.56       10.16      4.24 o 
   0  19   1        5.50       12.19      6.24 o 
   1  19   1        5.45        4.06      3.79 o 
   2  19   1        5.76        6.65      4.25 o 
   3  19   1        2.95        3.77      4.01 o 
   4  19   1        7.55        3.47      4.20 o 
   5  19   1        2.63        8.46      5.15 o 
   1  20   1        4.63        0.00      5.94 o 
   2  20   1        2.46        6.99      5.49 o 
   3  20   1        2.92        1.71      7.62 o 
   0  21   1       17.35       15.73      4.67 o 
   1  21   1       13.49       19.22      5.26 o 
   0   0   2     9607.39     9408.96    177.23 o 
   2   0   2     3751.63     3898.29     26.96 o 
   4   0   2     5302.65     5057.72     40.22 o 
   6   0   2       97.09      105.52      8.42 o 
   8   0   2        3.14       10.50      4.17 o 
  10   0   2        0.21        4.37      6.37 o 
   1   1   2       28.46       26.85      1.84 o 
   2   1   2      301.79      230.35      8.20 o 
   3   1   2     1502.57     1515.71     14.37 o 
   4   1   2     1271.36     1392.97     14.10 o 
   5   1   2      249.73      279.45      8.70 o 
   6   1   2       27.89       31.60      4.56 o 
   7   1   2       23.80       29.71      5.07 o 
   8   1   2        2.14       10.28      9.50 o 
   9   1   2        2.74        1.18      8.45 o 
  10   1   2        2.34        6.16      9.83 o 
   0   2   2       50.56       46.48      2.68 o 
   1   2   2     1443.98     1406.99     41.32 o 
   2   2   2       23.07       21.38      2.52 o 
   3   2   2     1295.40     1519.89     14.80 o 
   4   2   2        9.40       11.77      2.78 o 
   5   2   2      190.63      174.20      6.74 o 
   6   2   2       10.64        8.72      3.30 o 
   7   2   2       12.86       13.00      4.35 o 
   8   2   2        5.89       10.21      7.62 o 
   9   2   2        6.51        4.68      5.24 o 
  10   2   2       12.11       17.66      5.60 o 
   1   3   2      337.04      320.11     10.59 o 
   2   3   2      340.67      290.49     12.21 o 
   3   3   2       28.41       33.58      3.11 o 
   4   3   2      136.46      108.29      7.59 o 
   5   3   2      283.52      279.79      8.16 o 
   6   3   2       29.84       23.13      4.03 o 
   7   3   2       28.90       27.38      6.51 o 
   8   3   2        3.97        6.77      3.72 o 
   9   3   2        2.07        0.38      4.26 o 
  10   3   2        3.25        1.12      4.78 o 
   0   4   2       62.43       62.25      3.24 o 
   1   4   2        6.29       10.21      2.14 o 
   2   4   2     1155.34     1214.11     23.19 o 
   3   4   2       10.69       10.15      2.28 o 
   4   4   2      646.76      528.85     16.15 o 
   5   4   2      162.42      155.41     13.56 o 
   6   4   2        6.73       10.43      3.66 o 
   7   4   2      109.45      108.03      7.87 o 
   8   4   2        6.11        3.18      3.34 o 
   9   4   2       44.42       49.42      5.93 o 
  10   4   2        2.34        3.03      3.95 o 
   1   5   2      487.79      508.65      7.99 o 
   2   5   2      304.25      277.00      6.59 o 
   3   5   2       12.76       14.39      2.65 o 
   4   5   2      117.43      135.34      6.56 o 
   5   5   2       45.70       49.27      6.86 o 
   6   5   2       33.46       33.31      4.80 o 
   7   5   2        7.51        6.93      3.82 o 
   8   5   2       44.04       47.94      5.42 o 
   9   5   2        5.13        6.01      7.83 o 
  10   5   2        5.21        4.22      4.19 o 
   0   6   2       69.75       71.81      4.05 o 
   1   6   2      685.85      614.14     18.76 o 
   2   6   2      297.10      259.68      8.69 o 
   3   6   2       59.92       37.05      9.98 o 
   4   6   2       40.23       41.39      4.48 o 
   5   6   2      122.52      134.55      5.79 o 
   6   6   2       11.56       13.82      3.15 o 
   7   6   2        2.60        5.59      2.96 o 
   8   6   2       53.00       54.02      5.33 o 
   9   6   2        2.72        1.39      3.95 o 
  10   6   2       19.50       18.06      3.96 o 
   1   7   2      323.42      329.46      7.06 o 
   2   7   2      276.49      233.39      6.45 o 
   3   7   2       79.22       82.62      4.93 o 
   4   7   2       18.51       18.61      3.54 o 
   5   7   2       18.39       17.28      3.12 o 
   6   7   2      310.61      273.71      9.48 o 
   7   7   2        5.21       13.99      5.63 o 
   8   7   2        7.04        0.34      4.29 o 
   9   7   2       14.63        9.71      4.98 o 
  10   7   2        7.30       11.11      9.38 o 
   0   8   2      102.49       95.93      4.23 o 
   1   8   2       51.98       48.00      4.48 o 
   2   8   2       32.47       28.05      2.78 o 
   3   8   2        1.91        6.01      2.22 o 
   4   8   2      108.37      104.46      5.49 o 
   5   8   2       18.99       20.50      3.67 o 
   6   8   2       75.35       81.52      6.43 o 
   7   8   2      200.87      212.77     10.63 o 
   8   8   2        3.57        1.86      3.90 o 
   9   8   2       24.39       25.80      5.77 o 
  10   8   2        0.95        1.01      4.26 o 
   1   9   2      173.12      137.18      5.26 o 
   2   9   2      579.38      569.23     10.63 o 
   3   9   2      138.61      132.50      6.12 o 
   4   9   2       40.89       50.70      4.16 o 
   5   9   2      189.05      208.56     13.05 o 
   6   9   2       11.57        8.79      5.30 o 
   7   9   2       29.83       33.36      5.05 o 
   8   9   2        0.31        3.18      3.18 o 
   9   9   2       14.53       10.50      5.87 o 
   0  10   2       38.13       47.88      3.54 o 
   1  10   2       64.44       69.62      4.17 o 
   2  10   2       34.60       48.63      6.80 o 
   3  10   2      188.18      202.11      7.41 o 
   4  10   2       64.14       57.35      4.84 o 
   5  10   2      129.00      106.16      6.49 o 
   6  10   2      122.80      121.43      7.41 o 
   7  10   2       17.23       16.79      4.52 o 
   8  10   2        4.58        9.86      5.13 o 
   9  10   2        0.46        2.23      4.85 o 
   1  11   2       79.81       70.06      4.40 o 
   2  11   2       26.12       26.18      3.66 o 
   3  11   2        7.51       13.49      3.89 o 
   4  11   2      142.94      129.63      7.72 o 
   5  11   2        4.95        7.62      3.98 o 
   6  11   2      131.84      155.97      6.96 o 
   7  11   2        8.14       11.62      6.33 o 
   8  11   2        6.16        5.26      4.20 o 
   9  11   2        3.74        4.24      4.24 o 
   0  12   2      646.96      645.52     12.99 o 
   1  12   2       36.24       40.02      4.12 o 
   2  12   2      147.85      154.14      7.61 o 
   3  12   2        6.65        3.80      3.17 o 
   4  12   2       77.35       89.94      7.86 o 
   5  12   2       57.10       69.58      6.14 o 
   6  12   2       41.86       45.97      5.91 o 
   7  12   2        2.37        3.14      5.14 o 
   8  12   2        2.54        5.25      3.74 o 
   1  13   2       92.30       86.17      5.94 o 
   2  13   2      196.76      200.69     13.31 o 
   3  13   2        7.03        9.60      3.33 o 
   4  13   2       13.83       26.84     11.46 o 
   5  13   2       43.01       45.52      5.89 o 
   6  13   2        2.69        2.28      3.77 o 
   7  13   2        4.35        2.83      4.78 o 
   8  13   2       16.77       11.86     10.50 o 
   0  14   2       71.23       64.08      6.25 o 
   1  14   2      515.09      542.47     13.57 o 
   2  14   2        8.55       10.57      4.02 o 
   3  14   2        3.21        2.12      3.53 o 
   4  14   2        7.49        4.92      4.64 o 
   5  14   2        9.11        9.30      4.28 o 
   6  14   2       23.33       26.73      4.57 o 
   7  14   2        6.10        7.84      4.07 o 
   8  14   2        5.45        1.80      8.13 o 
   1  15   2       29.63       28.95      6.21 o 
   2  15   2       45.76       47.94      5.10 o 
   3  15   2       24.14       15.11      4.34 o 
   4  15   2        5.24        7.19      3.33 o 
   5  15   2        4.34        5.72      5.36 o 
   6  15   2        7.49        5.01      4.05 o 
   7  15   2       13.83        4.96      4.34 o 
   0  16   2      186.82      227.06     10.05 o 
   1  16   2        1.10        0.63      4.09 o 
   2  16   2       54.48       54.59      5.77 o 
   3  16   2        0.12        0.24      4.00 o 
   4  16   2        6.51        8.53      4.34 o 
   5  16   2       20.55       27.37      4.40 o 
   6  16   2        0.83        1.68      3.45 o 
   1  17   2        1.08        1.34      3.72 o 
   2  17   2        2.54        3.05      3.75 o 
   3  17   2        4.84        5.48      3.82 o 
   4  17   2        3.80        9.33      8.46 o 
   5  17   2        0.11        1.87      2.73 o 
   6  17   2        2.68        5.26      3.54 o 
   0  18   2       14.32       23.46      5.43 o 
   1  18   2       68.72       67.67      6.57 o 
   2  18   2        1.28        4.99      5.22 o 
   3  18   2        2.08        3.08      3.94 o 
   4  18   2        3.01        1.02      3.79 o 
   5  18   2        2.76        1.86      4.29 o 
   1  19   2        3.78        2.80      4.38 o 
   2  19   2        7.44        9.99      4.23 o 
   3  19   2       19.21       14.80      4.73 o 
   4  19   2        4.80       10.68      3.67 o 
   0  20   2       31.69       17.83      7.37 o 
   1  20   2        1.76        0.73      5.55 o 
   2  20   2        0.74        0.06      3.83 o 
   2   0   3      194.61      191.85      7.39 o 
   4   0   3      134.11      122.36      7.49 o 
   6   0   3       52.69       54.75      5.92 o 
   8   0   3        9.07        0.75      6.77 o 
  10   0   3        3.08        6.25      6.91 o 
   0   1   3      693.13      643.90     35.87 o 
   1   1   3      151.27      174.40      4.89 o 
   2   1   3      225.88      221.04      8.82 o 
   3   1   3        5.53        3.55      2.60 o 
   4   1   3       20.48       23.59      3.96 o 
   5   1   3       44.50       55.46     13.82 o 
   6   1   3        7.63        0.97      6.38 o 
   7   1   3       10.58       10.27      2.45 o 
   8   1   3        4.30       12.34      5.00 o 
   9   1   3        0.87        3.06     15.77 o 
  10   1   3        2.22        1.47     11.04 o 
   1   2   3       62.48       63.29      3.29 o 
   2   2   3      789.32      837.75     24.23 o 
   3   2   3       18.73       16.09      2.37 o 
   4   2   3       34.23       31.58      4.52 o 
   5   2   3      106.89      101.83      5.79 o 
   6   2   3       47.75       48.15      7.01 o 
   7   2   3       21.20       25.80      5.39 o 
   8   2   3        4.25        2.13      4.97 o 
   9   2   3        2.74        3.92      8.07 o 
  10   2   3        0.03        0.48      5.56 o 
   0   3   3     1345.90     1366.47     41.76 o 
   1   3   3     1066.08     1192.18     42.56 o 
   2   3   3        9.00       16.05      4.25 o 
   3   3   3       35.69       37.46      3.99 o 
   4   3   3      126.33      121.32      7.02 o 
   5   3   3      114.62       98.41      5.65 o 
   6   3   3      343.27      305.37     15.89 o 
   7   3   3       52.39       49.65      6.10 o 
   8   3   3       85.28       69.72      6.87 o 
   9   3   3       15.81        4.18      5.54 o 
  10   3   3        4.24        1.48      5.87 o 
   1   4   3      950.78     1014.41     36.93 o 
   2   4   3      149.69      134.19      6.49 o 
   3   4   3      270.42      292.42     21.44 o 
   4   4   3       25.22       28.53      3.65 o 
   5   4   3       93.58      104.89      5.69 o 
   6   4   3      230.31      191.89     14.56 o 
   7   4   3       84.81       78.93      6.44 o 
   8   4   3       17.96        8.72      4.83 o 
   9   4   3        5.46        7.79      5.09 o 
  10   4   3        0.48        6.81      5.98 o 
   0   5   3      715.71      784.77     11.59 o 
   1   5   3      606.83      745.45     25.11 o 
   2   5   3       94.52       91.47      6.57 o 
   3   5   3      111.72      114.03      8.10 o 
   4   5   3       42.28       45.01      3.04 o 
   5   5   3       84.84       96.28      6.80 o 
   6   5   3      101.73      110.31     12.49 o 
   7   5   3       88.86      104.46      6.94 o 
   8   5   3       50.45       57.11      6.29 o 
   9   5   3       25.48       24.18      5.47 o 
  10   5   3        1.59        0.75      4.38 o 
   1   6   3       29.89       34.44      5.58 o 
   2   6   3       11.27        9.34      4.47 o 
   3   6   3       14.54       16.66      2.90 o 
   4   6   3       47.60       45.41      4.21 o 
   5   6   3       60.05       56.22      4.85 o 
   6   6   3        4.32        5.36      3.78 o 
   7   6   3       44.56       53.34      5.37 o 
   8   6   3        5.43       13.63      4.01 o 
   9   6   3        3.38        0.25      4.42 o 
   0   7   3      329.12      362.25     11.36 o 
   1   7   3      258.76      267.40      9.99 o 
   2   7   3       24.05       16.34      4.52 o 
   3   7   3       70.14       67.66      4.76 o 
   4   7   3      145.99      128.18      6.42 o 
   5   7   3       88.41       93.96      5.81 o 
   6   7   3       28.89       28.29      4.72 o 
   7   7   3       20.43       19.78      4.92 o 
   8   7   3        9.91        7.03      4.58 o 
   9   7   3        3.26        4.50      3.85 o 
   1   8   3       97.56       88.74      5.85 o 
   2   8   3       44.61       40.82      3.47 o 
   3   8   3       10.84       12.33      2.81 o 
   4   8   3      126.96      141.47      7.53 o 
   5   8   3       51.76       53.98      5.04 o 
   6   8   3        0.92        2.28      4.42 o 
   7   8   3        2.50        3.41      3.40 o 
   8   8   3       27.02       25.10     12.71 o 
   9   8   3        0.08        3.47      6.66 o 
   0   9   3       82.80       89.55      8.71 o 
   1   9   3       19.96       19.99      6.51 o 
   2   9   3        9.57        9.81      3.26 o 
   3   9   3       19.47       29.64      6.90 o 
   4   9   3      253.22      246.66     19.99 o 
   5   9   3        2.96        2.93      4.79 o 
   6   9   3       11.15       15.56      4.19 o 
   7   9   3       34.97       39.05      7.60 o 
   8   9   3       15.47       16.65      7.70 o 
   9   9   3        2.07        4.15      4.15 o 
   1  10   3       22.52       21.44      3.54 o 
   2  10   3      116.44      101.83      5.91 o 
   3  10   3      120.04      103.77      6.26 o 
   4  10   3      182.62      162.09      9.29 o 
   5  10   3      110.70      119.27     12.18 o 
   6  10   3        1.51        0.64      5.26 o 
   7  10   3        2.09        3.81      4.94 o 
   8  10   3        1.60        0.33      3.39 o 
   0  11   3       35.51       39.98      4.42 o 
   1  11   3        5.20        4.87      2.99 o 
   2  11   3      115.04       96.09      6.08 o 
   3  11   3      488.53      487.86     21.81 o 
   4  11   3      165.95      161.08     14.01 o 
   5  11   3      140.01      151.84      8.89 o 
   6  11   3       38.15       37.16      5.63 o 
   7  11   3       10.99       11.31      4.73 o 
   8  11   3        1.86        3.84      4.38 o 
   1  12   3      100.50       89.57      5.86 o 
   2  12   3       22.77       24.22      3.75 o 
   3  12   3      275.19      264.71     25.70 o 
   4  12   3      139.97      157.93     12.84 o 
   5  12   3        0.40        5.90      3.88 o 
   6  12   3       33.80       30.61      5.08 o 
   7  12   3        1.82        3.99      3.71 o 
   8  12   3        0.55        0.68      3.69 o 
   0  13   3       41.34       38.92      5.62 o 
   1  13   3       78.13       83.84      5.94 o 
   2  13   3       16.91       10.54      5.26 o 
   3  13   3       20.10       16.91      6.35 o 
   4  13   3       17.58       16.25      4.58 o 
   5  13   3        3.20        6.59      3.82 o 
   6  13   3        4.11        4.42      5.10 o 
   7  13   3        0.19        2.28      3.13 o 
   1  14   3        5.88        0.65      4.24 o 
   2  14   3       88.29       98.10      6.96 o 
   3  14   3        1.07        0.08      5.22 o 
   4  14   3        7.26        8.20      6.46 o 
   5  14   3       11.78       10.19      4.82 o 
   6  14   3        0.60        4.02      4.17 o 
   7  14   3        7.45        9.51      3.71 o 
   0  15   3       71.05       72.75      7.39 o 
   1  15   3        6.66        5.72      4.41 o 
   2  15   3       20.93       19.13      4.75 o 
   3  15   3       39.06       38.50      5.97 o 
   4  15   3       15.42        3.18      4.71 o 
   5  15   3        6.53        3.20      4.18 o 
   6  15   3        5.91        4.20      5.07 o 
   1  16   3       58.79       64.46     16.25 o 
   2  16   3        6.58       10.85      4.65 o 
   3  16   3       34.19       39.93      5.33 o 
   4  16   3        7.96        4.06      4.38 o 
   5  16   3        1.85        2.10      4.24 o 
   6  16   3        0.82        0.90      3.77 o 
   0  17   3       14.50       16.59      5.41 o 
   1  17   3       25.69       29.53      5.41 o 
   2  17   3        3.36        1.06      4.15 o 
   3  17   3        2.06        2.45      4.17 o 
   4  17   3        0.32        1.23      3.70 o 
   5  17   3        5.06        8.11      6.02 o 
   1  18   3        5.70        4.29      4.29 o 
   2  18   3       25.20       21.94      5.27 o 
   3  18   3        0.57        5.12      3.91 o 
   4  18   3       11.09       14.37      3.88 o 
   0  19   3       39.80       52.41      6.76 o 
   1  19   3        4.94        9.18      7.06 o 
   2  19   3        9.34        7.54      4.36 o 
   0   0   4      738.37      812.73     19.22 o 
   2   0   4      116.18      107.91      6.34 o 
   4   0   4       65.98       71.84      6.32 o 
   6   0   4        5.81        0.59      4.65 o 
   8   0   4        1.92       10.86      6.12 o 
   1   1   4       38.73       42.84      3.44 o 
   2   1   4      130.67      147.83      5.84 o 
   3   1   4       76.32      101.35     14.41 o 
   4   1   4      118.47      144.66      7.14 o 
   5   1   4        0.81        4.66      4.66 o 
   6   1   4        6.29       11.42      5.27 o 
   7   1   4       14.22       22.85      7.93 o 
   8   1   4        3.21       10.57     13.29 o 
   9   1   4        0.25        9.22      9.22 o 
   0   2   4       38.17       36.01      4.69 o 
   1   2   4      226.58      202.22     14.92 o 
   2   2   4        1.12        0.32      2.52 o 
   3   2   4      347.21      342.10      9.27 o 
   4   2   4       10.39        6.84      2.96 o 
   5   2   4      120.97      124.64      8.23 o 
   6   2   4       21.11       21.23      5.30 o 
   7   2   4        5.92       14.00      7.96 o 
   8   2   4       30.03       40.73      8.52 o 
   9   2   4        2.73        2.47      7.18 o 
   1   3   4       72.55       68.12      4.11 o 
   2   3   4       56.24       60.16     14.17 o 
   3   3   4       75.71       71.48      4.82 o 
   4   3   4       65.32       61.39      6.35 o 
   5   3   4      230.88      251.41      9.38 o 
   6   3   4        8.96        9.23      4.33 o 
   7   3   4       18.07       24.48      4.83 o 
   8   3   4        9.02       14.26      6.23 o 
   9   3   4        0.25        4.41      6.24 o 
   0   4   4      284.07      272.05     25.53 o 
   1   4   4        2.21        4.42      2.02 o 
   2   4   4      186.48      201.38      7.87 o 
   3   4   4        9.60        6.23      3.63 o 
   4   4   4      190.89      198.80      8.08 o 
   5   4   4      136.58      148.41     17.45 o 
   6   4   4       16.98       32.37      7.19 o 
   7   4   4      124.31      118.20      8.02 o 
   8   4   4        0.61        0.31      4.73 o 
   9   4   4       20.48       15.48      9.58 o 
   1   5   4       84.97       88.11      4.83 o 
   2   5   4      113.23      112.95      5.50 o 
   3   5   4       24.78       26.32      3.96 o 
   4   5   4      146.87      153.25      7.41 o 
   5   5   4       31.59       36.93      4.64 o 
   6   5   4       74.42       71.30      6.26 o 
   7   5   4       11.60        9.31      4.80 o 
   8   5   4       12.55       12.70      5.44 o 
   9   5   4        2.41        4.62      7.63 o 
   0   6   4       45.19       43.28      4.43 o 
   1   6   4      106.28      100.22      5.05 o 
   2   6   4       46.10       50.75      4.86 o 
   3   6   4       54.96       54.33      5.06 o 
   4   6   4       16.53       16.90      3.65 o 
   5   6   4      105.03      121.07     10.48 o 
   6   6   4       10.80       15.58      5.88 o 
   7   6   4        4.05        3.45      3.61 o 
   8   6   4       18.90        9.68      4.54 o 
   9   6   4        1.37        3.30      4.10 o 
   1   7   4      105.06      123.28     11.59 o 
   2   7   4       51.58       20.29     20.94 o 
   3   7   4       48.53       46.14      4.39 o 
   4   7   4        2.17        6.55      3.01 o 
   5   7   4       85.96       77.93      5.82 o 
   6   7   4       35.81       35.07      5.20 o 
   7   7   4        8.08        0.57      4.19 o 
   8   7   4        4.66        7.74      5.72 o 
   0   8   4       74.50       77.82      3.90 o 
   1   8   4        0.52        1.89      2.69 o 
   2   8   4       31.93       37.28      6.30 o 
   3   8   4        8.93        1.77      3.33 o 
   4   8   4        6.03        3.76      3.54 o 
   5   8   4       22.73       11.84      5.36 o 
   6   8   4        3.11        7.89      3.84 o 
   7   8   4       39.04       31.46      5.74 o 
   8   8   4        0.32        1.10      4.58 o 
   1   9   4       68.74       73.95      8.36 o 
   2   9   4      116.52      110.74      7.42 o 
   3   9   4      109.25      110.97      9.89 o 
   4   9   4        6.76       18.63      9.60 o 
   5   9   4       26.20       23.40      6.90 o 
   6   9   4       20.37        9.56      6.16 o 
   7   9   4        1.90        4.34      4.34 o 
   8   9   4        2.63        0.75      4.20 o 
   0  10   4       46.79       41.32      4.48 o 
   1  10   4      106.36      110.10      6.22 o 
   2  10   4       15.27       16.90      3.72 o 
   3  10   4      153.36      139.20      7.50 o 
   4  10   4       11.36       10.90      4.49 o 
   5  10   4       36.11       33.01      5.26 o 
   6  10   4       40.31       34.85      5.74 o 
   7  10   4        1.79        3.64      4.61 o 
   8  10   4       16.55       15.92      5.35 o 
   1  11   4       26.09       29.66      4.89 o 
   2  11   4      114.34      113.50     13.26 o 
   3  11   4        8.33       15.00      3.58 o 
   4  11   4       64.53       60.50      5.78 o 
   5  11   4        2.52        3.04      3.42 o 
   6  11   4        2.49        5.20      4.38 o 
   7  11   4        2.23        0.74      4.38 o 
   0  12   4      384.03      379.39     14.55 o 
   1  12   4        4.33        2.47      3.90 o 
   2  12   4      277.03      292.25     10.84 o 
   3  12   4       17.86       21.29      4.81 o 
   4  12   4       54.45       62.63      8.95 o 
   5  12   4       22.21       14.38      7.16 o 
   6  12   4        2.35        3.18      4.62 o 
   7  12   4        2.05        5.00      5.00 o 
   1  13   4       54.00       44.98      5.55 o 
   2  13   4       84.75       73.61      6.46 o 
   3  13   4        2.67        0.55      8.75 o 
   4  13   4        0.40        0.55      3.91 o 
   5  13   4       49.94       50.88      6.33 o 
   6  13   4        5.86       10.06      5.01 o 
   0  14   4        1.01        0.51      6.33 o 
   1  14   4       82.31       74.91      7.09 o 
   2  14   4       18.08       15.05      5.12 o 
   3  14   4       21.21       26.26      4.90 o 
   4  14   4        1.64        2.70      4.36 o 
   5  14   4       20.46       23.78      4.60 o 
   6  14   4        3.33        5.32      4.68 o 
   1  15   4        6.85       13.24      4.50 o 
   2  15   4        2.87        0.32      4.26 o 
   3  15   4        6.65        6.76      4.45 o 
   4  15   4        5.50        4.98      3.74 o 
   5  15   4        0.73        3.17      3.57 o 
   0  16   4        6.44       13.21      5.46 o 
   1  16   4        1.97        1.19      4.27 o 
   2  16   4        8.42        9.79      3.89 o 
   3  16   4        1.84        1.58      6.10 o 
   4  16   4        2.47        3.94      3.94 o 
   1  17   4        0.74        7.35      4.13 o 
   2  17   4        0.87        4.36      4.36 o 
   3  17   4        9.72        2.07      4.19 o 
   0  18   4        0.97        2.49      5.15 o 
   1  18   4        6.09        8.18      6.71 o 
   2  18   4        5.44        7.09      5.93 o 
   2   0   5       29.70       38.73      4.12 o 
   4   0   5       45.46       42.77      5.78 o 
   6   0   5        2.70        7.94      5.61 o 
   8   0   5        3.57        0.88      5.96 o 
   0   1   5      100.10      124.65      7.55 o 
   1   1   5       24.30       34.04      5.39 o 
   2   1   5       47.98       54.30      5.08 o 
   3   1   5      103.82      110.90      9.01 o 
   4   1   5       12.66        4.15      6.59 o 
   5   1   5       17.22       21.57      6.05 o 
   6   1   5        8.39       19.28      6.98 o 
   7   1   5        6.67       17.57      6.53 o 
   8   1   5        1.86        8.52      6.27 o 
   1   2   5       11.10       14.78      3.73 o 
   2   2   5      166.99      134.77      7.24 o 
   3   2   5       48.91       57.46     12.38 o 
   4   2   5        5.31        1.38      4.02 o 
   5   2   5       31.30       34.50      5.90 o 
   6   2   5       13.51       11.25      6.55 o 
   7   2   5        9.98        8.59      6.67 o 
   8   2   5        0.13        3.28      7.10 o 
   0   3   5        9.66       13.37      3.19 o 
   1   3   5       89.25       75.57      4.62 o 
   2   3   5      292.52      271.78      8.66 o 
   3   3   5       17.20       17.08      3.70 o 
   4   3   5      127.37      145.66      7.55 o 
   5   3   5        5.54        3.38      4.10 o 
   6   3   5        6.26        2.90      4.11 o 
   7   3   5        0.64        0.99     14.88 o 
   8   3   5        0.09        4.40      5.73 o 
   1   4   5      188.97      190.06     13.99 o 
   2   4   5       30.99       22.33      4.87 o 
   3   4   5      202.78      226.86      8.76 o 
   4   4   5       68.11       85.13      6.08 o 
   5   4   5        7.22        3.02      3.95 o 
   6   4   5       15.63       18.57      4.20 o 
   7   4   5        4.48        2.38      4.59 o 
   8   4   5       10.64       17.93      6.00 o 
   0   5   5       74.21       82.39      5.69 o 
   1   5   5       30.44       35.21      5.25 o 
   2   5   5       13.19       12.65      3.82 o 
   3   5   5      216.49      232.55      8.71 o 
   4   5   5       20.22       13.38      4.20 o 
   5   5   5       14.70       17.93      4.22 o 
   6   5   5       37.69       35.49      8.38 o 
   7   5   5       14.93       12.77      5.46 o 
   8   5   5        4.94        2.74      4.86 o 
   1   6   5        5.64        8.48      4.74 o 
   2   6   5        9.78       13.10      2.98 o 
   3   6   5       43.05       44.60      5.42 o 
   4   6   5        6.56        2.00      3.29 o 
   5   6   5       40.09       30.22      9.85 o 
   6   6   5       16.09       10.01      5.40 o 
   7   6   5        8.04        5.21      4.36 o 
   0   7   5       24.17       20.15      4.13 o 
   1   7   5       14.83       16.11      3.16 o 
   2   7   5        1.80        6.47      2.97 o 
   3   7   5       10.45        7.06      3.33 o 
   4   7   5       40.94       44.72      9.88 o 
   5   7   5       29.09       21.77      4.16 o 
   6   7   5        9.43       10.57      5.41 o 
   7   7   5        3.97        3.95      4.76 o 
   1   8   5        7.73        8.62      4.08 o 
   2   8   5       17.98       12.77      3.49 o 
   3   8   5       32.32       40.07      4.77 o 
   4   8   5       12.37        8.25      4.10 o 
   5   8   5       29.51       30.81      4.68 o 
   6   8   5        3.79       12.75      4.84 o 
   7   8   5        3.40        5.26      3.83 o 
   0   9   5       21.06       35.65      7.20 o 
   1   9   5       33.48       32.26      4.10 o 
   2   9   5        2.29        5.96      2.90 o 
   3   9   5        7.22        9.41      3.27 o 
   4   9   5       18.70       19.51      4.53 o 
   5   9   5        4.13       10.11      4.90 o 
   6   9   5       16.47       17.16      4.90 o 
   7   9   5        4.27        3.34      4.42 o 
   1  10   5       11.06        5.27      6.35 o 
   2  10   5        6.83        3.68      4.75 o 
   3  10   5       10.41        8.52      3.57 o 
   4  10   5       13.17       20.23      4.45 o 
   5  10   5        1.03        5.20      3.63 o 
   6  10   5       16.38       22.92      6.78 o 
   0  11   5      342.44      381.50     13.62 o 
   1  11   5      103.31      114.95      7.14 o 
   2  11   5       63.27       68.82      9.92 o 
   3  11   5        8.76        9.61      3.90 o 
   4  11   5        6.49        4.03      4.03 o 
   5  11   5        3.06        1.16      6.54 o 
   6  11   5        3.98        7.26      6.97 o 
   1  12   5       17.29       13.73      6.14 o 
   2  12   5        3.39        7.18      3.82 o 
   3  12   5       20.59       23.72      4.74 o 
   4  12   5        1.41        2.49      5.26 o 
   5  12   5        6.01       11.61      4.37 o 
   0  13   5       28.26       32.60      7.78 o 
   1  13   5       30.67       30.17      5.56 o 
   2  13   5       12.81       10.98      4.68 o 
   3  13   5       10.81        4.17      4.32 o 
   4  13   5        2.53        1.86      9.06 o 
   5  13   5        0.85        0.62      4.42 o 
   1  14   5        1.13        6.44      3.95 o 
   2  14   5       15.23       21.31      5.20 o 
   3  14   5        2.86        8.52      3.90 o 
   4  14   5        6.80        4.56      6.10 o 
   0  15   5       77.48       79.30      8.73 o 
   1  15   5        7.49       22.57     12.70 o 
   2  15   5       13.45       10.47      5.48 o 
   3  15   5        3.72        1.59      4.40 o 
   1  16   5       11.57        2.95      5.26 o 
   0   0   6      789.33      811.63     23.51 o 
   2   0   6       72.62       66.19      7.03 o 
   4   0   6        9.76        8.93      5.60 o 
   1   1   6       19.83       18.79      4.68 o 
   2   1   6       76.11       73.28      6.56 o 
   3   1   6        5.15        3.73      5.38 o 
   4   1   6       12.94       15.58     13.37 o 
   5   1   6        2.29        4.81      6.24 o 
   6   1   6        3.15        1.40     11.74 o 
   7   1   6        6.70        7.94      8.09 o 
   0   2   6       23.95       20.82      4.52 o 
   1   2   6      155.01      133.11      6.65 o 
   2   2   6       19.24       18.14      3.62 o 
   3   2   6        4.27        5.05      4.21 o 
   4   2   6       14.40       13.06      5.11 o 
   5   2   6       12.02       13.61      5.75 o 
   6   2   6        5.05        3.86      5.87 o 
   1   3   6       28.67       24.70      3.66 o 
   2   3   6        2.14        7.04      3.53 o 
   3   3   6       19.08       16.52      3.97 o 
   4   3   6       13.76        9.54      5.96 o 
   5   3   6       12.16       14.42      6.39 o 
   6   3   6        3.82        0.85      6.51 o 
   0   4   6      114.34      124.14      9.21 o 
   1   4   6       10.21        7.67      3.15 o 
   2   4   6       26.26       22.81      4.49 o 
   3   4   6       32.98       24.72      4.43 o 
   4   4   6       14.73       14.15      4.19 o 
   5   4   6        7.15       12.50      5.20 o 
   6   4   6        1.83        5.26      7.26 o 
   1   5   6        4.39        2.95      3.24 o 
   2   5   6       12.04        8.13      3.33 o 
   3   5   6       10.81        8.96      3.98 o 
   4   5   6       32.79       33.38      7.67 o 
   5   5   6        1.13        4.68      4.68 o 
   6   5   6        7.88       10.13      4.60 o 
   0   6   6        0.56        3.81      3.81 o 
   1   6   6       70.05       60.07      7.37 o 
   2   6   6        0.75        1.11      3.16 o 
   3   6   6        8.89        5.18      3.68 o 
   4   6   6       17.54       24.96      5.15 o 
   5   6   6        5.81       13.12     10.72 o 
   6   6   6        3.02       11.37     13.12 o 
   1   7   6       16.59       16.02      5.86 o 
   2   7   6        7.97       10.73      3.67 o 
   3   7   6       43.04       44.54      5.45 o 
   4   7   6        9.61       16.58      4.30 o 
   5   7   6       20.20        8.88      4.98 o 
   6   7   6        2.61        1.70      4.62 o 
   0   8   6       30.05       34.28      5.79 o 
   1   8   6        5.58        7.44      3.36 o 
   2   8   6       13.00        6.72      4.33 o 
   3   8   6       16.37       17.87      3.74 o 
   4   8   6        3.36        3.01      3.97 o 
   5   8   6        4.93        5.91      4.01 o 
   1   9   6        4.55        3.15      4.83 o 
   2   9   6       19.77       21.78      4.34 o 
   3   9   6        8.02        8.94      4.49 o 
   4   9   6        9.86       19.60      4.22 o 
   5   9   6        1.07        3.17      4.39 o 
   0  10   6       27.62       29.92      6.08 o 
   1  10   6       17.98       12.01      3.96 o 
   2  10   6        0.31        1.72      3.47 o 
   3  10   6        0.19        3.29      3.97 o 
   4  10   6        4.11        6.55      4.22 o 
   1  11   6        6.15        3.40      3.78 o 
   2  11   6        1.13        0.99      5.82 o 
   3  11   6        4.61        4.92      4.24 o 
   4  11   6        4.70       12.78      5.64 o 
   0  12   6       16.05        9.26      6.19 o 
   1  12   6       10.85       19.65      4.54 o 
   2  12   6        8.78        3.31      6.19 o 
   3  12   6        3.83       10.84      4.00 o 
   1  13   6        6.85        0.04      6.80 o 
   2   0   7        1.79        4.58      3.44 o 
   4   0   7        0.57       10.54      5.84 o 
   0   1   7       46.17       59.85      9.44 o 
   1   1   7       65.66       61.86      6.15 o 
   2   1   7       10.18        4.11     13.01 o 
   3   1   7       14.42       14.32      3.99 o 
   4   1   7       22.66       21.05      7.32 o 
   1   2   7        8.02        7.07      4.46 o 
   2   2   7       77.85       79.25      7.81 o 
   3   2   7        6.07       15.85      6.46 o 
   4   2   7        0.59        0.06      5.38 o 
   0   3   7       30.61       37.37      5.09 o 
   1   3   7        2.31        3.06      3.06 o 
   2   3   7        4.65        3.92      5.91 o 
   3   3   7        4.45        2.10      3.88 o 
   4   3   7        0.33        2.96      4.78 o 
   1   4   7        4.84        3.97      3.23 o 
   2   4   7       10.61        4.53      5.02 o 
   3   4   7       12.25       15.49      4.01 o 
   4   4   7        0.99        1.16      4.74 o 
   0   5   7       13.94        8.78      4.69 o 
   1   5   7       18.86       19.43      3.97 o 
   2   5   7        6.48        4.03      5.83 o 
   3   5   7        0.76        1.98      3.86 o 
   1   6   7        0.81        3.59      3.08 o 
   2   6   7       11.38       11.84      3.93 o 
   3   6   7        1.37        3.05      3.88 o 
   0   7   7        2.23        3.45      4.57 o 
   1   7   7       18.41       16.41      4.05 o 
   2   7   7        0.56        3.32      3.87 o 
   1   8   7        2.66        4.69      3.54 o 
   2   8   7        7.10        7.27      8.66 o 
                                                 
